# Supplementary material for: Bifidobacterium animalis subsp. lactis Ca360 Promotes Oral Iron Repletion, Alters the Gut Microbiota, and Regulates Host Metabolism and Inflammatory Status in a Murine Model of Iron Deficiency Anemia Caused by a Low-Iron Diet
Source: Nutrients. 2026 Mar 12;18(6):900. doi: 10.3390/nu18060900 (PMC13029082; doi:10.3390/nu18060900)
Supplement: Supplementary file 1 [file nutrients-18-00900-s001.zip]

Archive with 1 entries (1 files):
- nutrients-4128794-supplementary.pdf
